# Supplementary material for: Unique Changes in the Lung Microbiome following the Development of Chronic Lung Allograft Dysfunction
Source: Microorganisms. 2024 Jan 29;12(2):287. doi: 10.3390/microorganisms12020287 (PMC10893466; doi:10.3390/microorganisms12020287)
Supplement: Supplementary file 1 [file microorganisms-12-00287-s001.zip]

Archive with 1 entries (1 files):
- microorganisms-2830116-supplementary.pdf
